# Supplementary material for: A Single-Cell Perspective on the Effects of Dopamine in the Regulation of HIV Latency Phenotypes in a Myeloid Cell Model
Source: Viruses. 2025 Jun 25;17(7):895. doi: 10.3390/v17070895 (PMC12299422; doi:10.3390/v17070895)
Supplement: Supplementary file 1 [file viruses-17-00895-s001.zip]

Archive with 1 entries (1 files):
- viruses-3663317-supplementary.pdf
